# Supplementary material for: The F-Actin-Binding MPRIP Forms Phase-Separated Condensates and Associates with PI(4,5)P2 and Active RNA Polymerase II in the Cell Nucleus
Source: Cells. 2021 Apr 8;10(4):848. doi: 10.3390/cells10040848 (PMC8068864; doi:10.3390/cells10040848)
Supplement: Supplementary file 1 [file cells-10-00848-s001.zip]

Archive with 3 entries (2 files):
- Supplementary/
- Supplementary/Supplementary Information.docx
- Supplementary/Video S1- MPRIP condensates into fiber.avi
